# Supplementary material for: Identifying Small‐Molecule Binding Sites for Epigenetic Proteins at Domain–Domain Interfaces
Source: ChemMedChem. 2018 Apr 17;13(10):1051–7. doi: 10.1002/cmdc.201800030 (PMC6001751; doi:10.1002/cmdc.201800030)
Supplement: Supplementary file 2 — Supplementary [file CMDC-13-1051-s002.csv]

Compound_ID	SMILES
L-Moses	CC1=NN=C(N1N=C2N[C@@H](C)[C@@H](N(C)C)C3=CC=CC=C3)C4=C2C=CC=C4
UNC1215	O=C(N1CCC(N2CCCC2)CC1)C3=C(NC4=CC=CC=C4)C=C(C(N5CCC(N6CCCC6)CC5)=O)C=C3
A-485	FC(C=C1)=CC=C1CN([C@@H](C)C(F)(F)F)C(CN(C2=O)C(O[C@]2(CC3)C(C=C4)=C3C=C4NC(NC)=O)=O)=O
EPZ015666	O[C@@H](CNC(C1=CC(NC2COC2)=NC=N1)=O)CN(CC3)CC4=C3C=CC=C4
Vorinostat	O=C(CCCCCCC(NO)=O)NC1=CC=CC=C1
Compound 48	CC(C1=C(NC2=C(C=NN2C1=O)C#N)C3=CN(C(C)(C)C)N=C3)C
1	NCC1=NC(C2=CC=CC=C2)=NO1
2	NC1=CC(O[C@](C)(OC)[C@@](C)(OC)O2)=C2C=C1
